# Supplementary material for: Praseodymium(III) sulfate hydroxide, Pr(SO4)(OH)
Source: Acta Crystallogr Sect E Struct Rep Online. 2011 Jan 15;67(Pt 2):i12. doi: 10.1107/S1600536811000298 (PMC3051512; doi:10.1107/S1600536811000298)
Supplement: Supplementary file 1 [file e-67-00i12-sup1.cif]

##############################################################################
###                                                                        ###
###        Electronic paper (Acta Crystallographica Section E)             ###
###                                                                        ###
##############################################################################
#                                                                            #
# This CIF contains the data in a paper accepted for publication in Acta     #
# Crystallographica Section E. It conforms to the requirements of Notes      #
# for Authors for Section E, and has been peer reviewed under the auspices   #
# of the IUCr Commission on Journals.                                        #
#                                                                            #
# Full details of the Crystallographic Information File format               #
# are given in the paper "The Crystallographic Information File (CIF):       #
# a New Standard Archive File for Crystallography" by S. R. Hall, F. H.      #
# Allen and I. D. Brown [Acta Cryst. (1991), A47, 655-685].                  #
#                                                                            #
# The current version of the core CIF dictionary is obtainable from          #
# ftp://ftp.iucr.org/pub/cif_core.dic. The current version number is 2.4.    #
#                                                                            #
# Software is freely available for graphical display of the structure(s) in  #
# this CIF.  For information consult the CIF home page http://www.iucr.org/  #
# cif/home.html                                                              #
#                                                                            #
# This file may be used for bona fide research purposes within the           #
# scientific community so long as proper attribution is given to the journal # 
# article from which it was obtained.                                        #
#                                                                            #
##############################################################################
                                             
data_I
_audit_creation_method     SHELXL-97
_chemical_name_systematic
;
Praseodymium(III) sulfate hydroxide
;
_chemical_name_common     ?
_chemical_formula_moiety     'H O5 Pr S'
_chemical_formula_sum     'H O5 Pr S'
_chemical_formula_iupac     'Pr (S O4) (O H)'
_chemical_formula_weight     253.98
_chemical_melting_point     ?
_symmetry_cell_setting     monoclinic
_symmetry_space_group_name_H-M     'P 21/n'
_symmetry_space_group_name_Hall     '-P 2yn'
loop_
    _symmetry_equiv_pos_as_xyz
    'x, y, z'
    '-x+1/2, y+1/2, -z+1/2'
    '-x, -y, -z'
    'x-1/2, -y-1/2, z-1/2'
_cell_length_a     4.4891(18)
_cell_length_b     12.484(5)
_cell_length_c     6.894(3)
_cell_angle_alpha     90.00
_cell_angle_beta     106.310(7)
_cell_angle_gamma     90.00
_cell_volume     370.8(3)
_cell_formula_units_Z     4
_cell_measurement_reflns_used     1066
_cell_measurement_theta_min     3.26
_cell_measurement_theta_max     27.44
_cell_measurement_temperature     293(2)
_exptl_crystal_description     prism
_exptl_crystal_colour     'light green'
_exptl_crystal_size_max     0.20
_exptl_crystal_size_mid     0.10
_exptl_crystal_size_min     0.10
_exptl_crystal_density_diffrn     4.550
_exptl_crystal_density_meas     ?
_exptl_crystal_density_method     'not measured'
_exptl_crystal_F_000     464
_exptl_absorpt_coefficient_mu     13.588
_exptl_absorpt_correction_type     multi-scan
_exptl_absorpt_process_details     '(SADABS; Sheldrick, 1996)'
_exptl_absorpt_correction_T_min     0.213
_exptl_absorpt_correction_T_max     0.257
_exptl_special_details
;
;
_diffrn_ambient_temperature     293(2)
_diffrn_radiation_type     MoK\a
_diffrn_radiation_wavelength     0.71073
_diffrn_radiation_source     'fine-focus sealed tube'
_diffrn_radiation_monochromator     graphite
_diffrn_measurement_device_type     'Bruker APEXII CCD'
_diffrn_measurement_method     \w
_diffrn_detector_area_resol_mean     ?
_diffrn_reflns_number     2849
_diffrn_reflns_av_R_equivalents     0.0529
_diffrn_reflns_av_sigmaI/netI     0.0532
_diffrn_reflns_theta_min     3.26
_diffrn_reflns_theta_max     27.44
_diffrn_reflns_theta_full     27.44
_diffrn_measured_fraction_theta_max     0.995
_diffrn_measured_fraction_theta_full     0.995
_diffrn_reflns_limit_h_min     -5
_diffrn_reflns_limit_h_max     5
_diffrn_reflns_limit_k_min     -14
_diffrn_reflns_limit_k_max     16
_diffrn_reflns_limit_l_min     -8
_diffrn_reflns_limit_l_max     8
_diffrn_standards_number     0
_diffrn_standards_interval_count     .
_diffrn_standards_interval_time     .
_diffrn_standards_decay_%     ?
_refine_special_details
;
Refinement of <i>F</i>^2^ against ALL reflections. The weighted <i>R</i>-factor
<i>wR</i> and goodness of fit <i>S</i> are based on <i>F</i>^2^, conventional
<i>R</i>-factors <i>R</i> are based on <i>F</i>, with <i>F</i> set to zero for
negative <i>F</i>^2^. The threshold expression of <i>F</i>^2^ >
\s(<i>F</i>^2^) is used only for calculating <i>R</i>-factors(gt) <i>etc</i>.
and is not relevant to the choice of reflections for refinement.
<i>R</i>-factors based on <i>F</i>^2^ are statistically about twice as large
as those based on <i>F</i>, and <i>R</i>- factors based on ALL data will be
even larger.
;
_reflns_number_total     840
_reflns_number_gt     813
_reflns_threshold_expression     I>2\s(I)
_refine_ls_structure_factor_coef     Fsqd
_refine_ls_matrix_type     full
_refine_ls_R_factor_gt     0.0329
_refine_ls_wR_factor_gt     0.0790
_refine_ls_wR_factor_ref     0.0798
_refine_ls_goodness_of_fit_ref     1.087
_refine_ls_restrained_S_all     1.087
_refine_ls_number_reflns     840
_refine_ls_number_parameters     65
_refine_ls_number_restraints     0
_refine_ls_hydrogen_treatment     constr
_refine_ls_weighting_scheme     calc
_refine_ls_weighting_details
         'calc w=1/[\s^2^(Fo^2^)+(0.0348P)^2^+1.2539P] where P=(Fo^2^+2Fc^2^)/3'
_atom_sites_solution_hydrogens     geom
_atom_sites_solution_primary     direct
_atom_sites_solution_secondary     difmap
_refine_ls_shift/su_max     0.001
_refine_ls_shift/su_mean     0.000
_refine_diff_density_max     1.727
_refine_diff_density_min     -2.152
_refine_ls_extinction_method     'SHELXL97 (Sheldrick, 2008)'
_refine_ls_extinction_coef     0.0303(17)
_refine_ls_extinction_expression
                                  'Fc^*^=kFc[1+0.001xFc^2^\l^3^/sin(2\q)]^-1/4^'
loop_
    _atom_type_symbol
    _atom_type_description
    _atom_type_scat_dispersion_real
    _atom_type_scat_dispersion_imag
    _atom_type_scat_source
    'O' 'O' 0.0106 0.0060
                         'International Tables Vol C Tables 4.2.6.8 and 6.1.1.4'
    'H' 'H' 0.0000 0.0000
                         'International Tables Vol C Tables 4.2.6.8 and 6.1.1.4'
    'S' 'S' 0.1246 0.1234
                         'International Tables Vol C Tables 4.2.6.8 and 6.1.1.4'
    'Pr' 'Pr' -0.2180 2.8214
                         'International Tables Vol C Tables 4.2.6.8 and 6.1.1.4'
_computing_data_collection     'APEX2 (Bruker, 2006)'
_computing_cell_refinement     'SAINT (Bruker, 2006)'
_computing_data_reduction     'SAINT (Bruker, 2006)'
_computing_structure_solution     'SHELXS97 (Sheldrick, 2008)'
_computing_structure_refinement     'SHELXL97 (Sheldrick, 2008)'
_computing_molecular_graphics     'SHELXTL (Sheldrick, 2008)'
_computing_publication_material     'SHELXTL (Sheldrick, 2008)'
loop_
    _atom_site_type_symbol
    _atom_site_label
    _atom_site_fract_x
    _atom_site_fract_y
    _atom_site_fract_z
    _atom_site_U_iso_or_equiv
    _atom_site_adp_type
    _atom_site_calc_flag
    _atom_site_refinement_flags
    _atom_site_occupancy
    _atom_site_disorder_assembly
    _atom_site_disorder_group
    Pr Pr 0.14215(8) 0.93511(2) 0.30120(5) 0.0103(2) Uani d . 1 . .
    S S 0.4863(3) 0.85448(11) -0.1115(2) 0.0100(3) Uani d . 1 . .
    O O1 0.3690(11) 0.8345(4) 0.0615(6) 0.0156(9) Uani d . 1 . .
    O O2 0.5908(12) 0.7551(4) -0.1798(7) 0.0189(10) Uani d . 1 . .
    O O3 0.2507(11) 0.9045(4) -0.2785(7) 0.0179(10) Uani d . 1 . .
    O O4 0.7557(12) 0.9298(3) -0.0482(8) 0.0137(10) Uani d . 1 . .
    O O5 0.3035(11) 1.0859(4) 0.5390(7) 0.0141(9) Uani d . 1 . .
    H H5A 0.1434 1.1193 0.5488 0.021 Uiso d R 1 . .
loop_
    _atom_site_aniso_label
    _atom_site_aniso_U_11
    _atom_site_aniso_U_22
    _atom_site_aniso_U_33
    _atom_site_aniso_U_12
    _atom_site_aniso_U_13
    _atom_site_aniso_U_23
    Pr 0.0129(3) 0.0104(3) 0.0083(3) 0.00025(10) 0.00418(19) -0.00100(9)
    S 0.0118(7) 0.0098(7) 0.0091(7) -0.0002(5) 0.0041(6) 0.0002(5)
    O1 0.020(2) 0.020(2) 0.012(2) 0.002(2) 0.0142(19) 0.0010(17)
    O2 0.027(2) 0.014(2) 0.020(2) 0.001(2) 0.011(2) -0.0016(17)
    O3 0.017(2) 0.023(2) 0.015(2) 0.005(2) 0.0060(19) 0.0030(19)
    O4 0.013(2) 0.013(2) 0.016(2) -0.0039(15) 0.005(2) -0.0022(14)
    O5 0.014(2) 0.017(2) 0.012(2) 0.0037(18) 0.0044(18) -0.0042(17)
_geom_special_details
;
All e.s.d.'s (except the e.s.d. in the dihedral angle between two l.s. planes)
are estimated using the full covariance matrix. The cell e.s.d.'s are taken
into account individually in the estimation of e.s.d.'s in distances, angles
and torsion angles; correlations between e.s.d.'s in cell parameters are only
used when they are defined by crystal symmetry. An approximate (isotropic)
treatment of cell e.s.d.'s is used for estimating e.s.d.'s involving l.s.
planes.
;
loop_
    _geom_bond_atom_site_label_1
    _geom_bond_atom_site_label_2
    _geom_bond_site_symmetry_2
    _geom_bond_distance
    _geom_bond_publ_flag
    Pr O2 4_576 2.393(5) ?
    Pr O5 3_676 2.436(5) ?
    Pr O5 . 2.468(5) ?
    Pr O1 . 2.508(4) ?
    Pr O4 1_455 2.543(5) ?
    Pr O5 3_576 2.554(5) ?
    Pr O4 3_675 2.558(5) ?
    Pr O3 3_575 2.643(5) ?
    Pr O3 1_556 2.826(5) ?
    Pr Pr 3_576 3.7056(12) ?
    Pr Pr 3_676 3.9388(12) ?
    S O2 . 1.450(5) ?
    S O1 . 1.455(5) ?
    S O3 . 1.466(5) ?
    S O4 . 1.497(5) ?
    O2 Pr 4_675 2.393(5) ?
    O3 Pr 3_575 2.643(5) ?
    O3 Pr 1_554 2.826(5) ?
    O4 Pr 1_655 2.543(5) ?
    O4 Pr 3_675 2.558(5) ?
    O5 Pr 3_676 2.436(5) ?
    O5 Pr 3_576 2.554(5) ?
    O5 H5A . 0.8500 ?
loop_
    _geom_angle_atom_site_label_1
    _geom_angle_atom_site_label_2
    _geom_angle_atom_site_label_3
    _geom_angle_site_symmetry_1
    _geom_angle_site_symmetry_3
    _geom_angle
    _geom_angle_publ_flag
    O2 Pr O5 4_576 3_676 88.30(16) ?
    O2 Pr O5 4_576 . 137.33(16) ?
    O5 Pr O5 3_676 . 73.13(18) ?
    O2 Pr O1 4_576 . 66.58(17) ?
    O5 Pr O1 3_676 . 72.04(15) ?
    O5 Pr O1 . . 136.21(16) ?
    O2 Pr O4 4_576 1_455 88.59(15) ?
    O5 Pr O4 3_676 1_455 139.79(17) ?
    O5 Pr O4 . 1_455 130.10(14) ?
    O1 Pr O4 . 1_455 70.01(15) ?
    O2 Pr O5 4_576 3_576 77.01(17) ?
    O5 Pr O5 3_676 3_576 128.20(19) ?
    O5 Pr O5 . 3_576 84.90(16) ?
    O1 Pr O5 . 3_576 138.17(15) ?
    O4 Pr O5 1_455 3_576 89.84(16) ?
    O2 Pr O4 4_576 3_675 136.90(16) ?
    O5 Pr O4 3_676 3_675 91.33(16) ?
    O5 Pr O4 . 3_675 82.80(16) ?
    O1 Pr O4 . 3_675 72.38(15) ?
    O4 Pr O4 1_455 3_675 64.96(17) ?
    O5 Pr O4 3_576 3_675 132.35(15) ?
    O2 Pr O3 4_576 3_575 132.98(17) ?
    O5 Pr O3 3_676 3_575 133.47(15) ?
    O5 Pr O3 . 3_575 61.84(16) ?
    O1 Pr O3 . 3_575 136.71(14) ?
    O4 Pr O3 1_455 3_575 72.40(15) ?
    O5 Pr O3 3_576 3_575 60.84(15) ?
    O4 Pr O3 3_675 3_575 72.83(16) ?
    O2 Pr O3 4_576 1_556 78.53(16) ?
    O5 Pr O3 3_676 1_556 70.23(15) ?
    O5 Pr O3 . 1_556 59.19(16) ?
    O1 Pr O3 . 1_556 128.53(14) ?
    O4 Pr O3 1_455 1_556 147.45(16) ?
    O5 Pr O3 3_576 1_556 58.29(15) ?
    O4 Pr O3 3_675 1_556 140.86(15) ?
    O3 Pr O3 3_575 1_556 94.76(13) ?
    O2 Pr Pr 4_576 3_576 109.56(13) ?
    O5 Pr Pr 3_676 3_576 103.47(11) ?
    O5 Pr Pr . 3_576 43.35(12) ?
    O1 Pr Pr . 3_576 173.83(10) ?
    O4 Pr Pr 1_455 3_576 115.28(12) ?
    O5 Pr Pr 3_576 3_576 41.55(10) ?
    O4 Pr Pr 3_675 3_576 112.38(11) ?
    O3 Pr Pr 3_575 3_576 49.45(10) ?
    O3 Pr Pr 1_556 3_576 45.31(10) ?
    O2 Pr Pr 4_576 3_676 116.25(12) ?
    O5 Pr Pr 3_676 3_676 36.83(11) ?
    O5 Pr Pr . 3_676 36.29(11) ?
    O1 Pr Pr . 3_676 105.16(11) ?
    O4 Pr Pr 1_455 3_676 151.15(10) ?
    O5 Pr Pr 3_576 3_676 109.08(11) ?
    O4 Pr Pr 3_675 3_676 86.32(11) ?
    O3 Pr Pr 3_575 3_676 97.46(11) ?
    O3 Pr Pr 1_556 3_676 57.99(11) ?
    Pr Pr Pr 3_576 3_676 71.85(3) ?
    O2 S O1 . . 110.1(3) ?
    O2 S O3 . . 109.7(3) ?
    O1 S O3 . . 111.7(3) ?
    O2 S O4 . . 108.9(3) ?
    O1 S O4 . . 108.5(3) ?
    O3 S O4 . . 107.9(3) ?
    S O1 Pr . . 139.7(3) ?
    S O2 Pr . 4_675 155.7(3) ?
    S O3 Pr . 3_575 133.7(3) ?
    S O3 Pr . 1_554 137.8(3) ?
    Pr O3 Pr 3_575 1_554 85.24(13) ?
    S O4 Pr . 1_655 125.0(3) ?
    S O4 Pr . 3_675 120.0(3) ?
    Pr O4 Pr 1_655 3_675 115.04(17) ?
    Pr O5 Pr 3_676 . 106.87(18) ?
    Pr O5 Pr 3_676 3_576 128.20(19) ?
    Pr O5 Pr . 3_576 95.10(16) ?
    Pr O5 H5A 3_676 . 142.8 ?
    Pr O5 H5A . . 109.3 ?
    Pr O5 H5A 3_576 . 40.0 ?
loop_
    _geom_torsion_atom_site_label_1
    _geom_torsion_atom_site_label_2
    _geom_torsion_atom_site_label_3
    _geom_torsion_atom_site_label_4
    _geom_torsion_site_symmetry_1
    _geom_torsion_site_symmetry_2
    _geom_torsion_site_symmetry_3
    _geom_torsion_site_symmetry_4
    _geom_torsion
    _geom_torsion_publ_flag
    O2 S O1 Pr . . . . 179.4(4) ?
    O3 S O1 Pr . . . . -58.5(5) ?
    O4 S O1 Pr . . . . 60.3(5) ?
    O2 Pr O1 S 4_576 . . . 167.8(5) ?
    O5 Pr O1 S 3_676 . . . -96.1(4) ?
    O5 Pr O1 S . . . . -57.3(5) ?
    O4 Pr O1 S 1_455 . . . 70.4(4) ?
    O5 Pr O1 S 3_576 . . . 136.1(4) ?
    O4 Pr O1 S 3_675 . . . 1.3(4) ?
    O3 Pr O1 S 3_575 . . . 39.2(5) ?
    O3 Pr O1 S 1_556 . . . -140.6(4) ?
    Pr Pr O1 S 3_576 . . . -140.0(7) ?
    Pr Pr O1 S 3_676 . . . -79.7(4) ?
    O1 S O2 Pr . . . 4_675 13.5(8) ?
    O3 S O2 Pr . . . 4_675 -109.8(7) ?
    O4 S O2 Pr . . . 4_675 132.3(7) ?
    O2 S O3 Pr . . . 3_575 168.4(4) ?
    O1 S O3 Pr . . . 3_575 46.0(5) ?
    O4 S O3 Pr . . . 3_575 -73.1(4) ?
    O2 S O3 Pr . . . 1_554 -39.4(5) ?
    O1 S O3 Pr . . . 1_554 -161.8(4) ?
    O4 S O3 Pr . . . 1_554 79.1(5) ?
    O2 S O4 Pr . . . 1_655 -86.1(4) ?
    O1 S O4 Pr . . . 1_655 33.7(4) ?
    O3 S O4 Pr . . . 1_655 154.9(3) ?
    O2 S O4 Pr . . . 3_675 93.2(3) ?
    O1 S O4 Pr . . . 3_675 -147.0(3) ?
    O3 S O4 Pr . . . 3_675 -25.8(4) ?
    O2 Pr O5 Pr 4_576 . . 3_676 68.0(3) ?
    O5 Pr O5 Pr 3_676 . . 3_676 0.0 ?
    O1 Pr O5 Pr . . . 3_676 -38.5(3) ?
    O4 Pr O5 Pr 1_455 . . 3_676 -141.99(18) ?
    O5 Pr O5 Pr 3_576 . . 3_676 132.5(2) ?
    O4 Pr O5 Pr 3_675 . . 3_676 -93.60(19) ?
    O3 Pr O5 Pr 3_575 . . 3_676 -167.9(2) ?
    O3 Pr O5 Pr 1_556 . . 3_676 76.67(19) ?
    Pr Pr O5 Pr 3_576 . . 3_676 132.5(2) ?
    O2 Pr O5 Pr 4_576 . . 3_576 -64.5(3) ?
    O5 Pr O5 Pr 3_676 . . 3_576 -132.5(2) ?
    O1 Pr O5 Pr . . . 3_576 -171.07(15) ?
    O4 Pr O5 Pr 1_455 . . 3_576 85.5(2) ?
    O5 Pr O5 Pr 3_576 . . 3_576 0.0 ?
    O4 Pr O5 Pr 3_675 . . 3_576 133.87(16) ?
    O3 Pr O5 Pr 3_575 . . 3_576 59.53(16) ?
    O3 Pr O5 Pr 1_556 . . 3_576 -55.86(15) ?
    Pr Pr O5 Pr 3_676 . . 3_576 -132.5(2) ?
loop_
    _geom_hbond_atom_site_label_D
    _geom_hbond_atom_site_label_H
    _geom_hbond_atom_site_label_A
    _geom_hbond_site_symmetry_A
    _geom_hbond_distance_DH
    _geom_hbond_distance_HA
    _geom_hbond_distance_DA
    _geom_hbond_angle_DHA
    O5 H5A O3 3_575 0.85 2.20 2.630(7) 111
    O5 H5A O2 2 0.85 2.31 3.082(7) 152
data_global
_journal_date_recd_electronic     2010-12-22
_journal_date_accepted     2011-01-05
_journal_name_full     'Acta Crystallographica, Section E'
_journal_year     2011
_journal_volume     67
_journal_issue      2
_journal_page_first     i12
_journal_page_last     i12
_journal_paper_category     QI
_journal_coeditor_code     MG2113
_publ_contact_author
;
     Dr. Jian-Wen Cheng
     Zhejiang Key Laboratory for Reactive Chemistry on Solid Surfaces,
     Institute of Physical Chemistry
     Zhejiang Normal University
     Jinhua
     Zhejiang 321004
     People's Republic of China
;
_publ_contact_author_email     jwcheng@zjnu.cn
_publ_contact_author_fax     '86 579 82282595'
_publ_contact_author_phone     '86 579 82282373'
_publ_section_title
;
Praseodymium(III) sulfate hydroxide, Pr(SO~4~)(OH)
;
loop_
    _publ_author_name
    _publ_author_address
    'Xiao-Juan Wang'
;
     Zhejiang Key Laboratory for Reactive Chemistry on Solid Surfaces,
     Institute of Physical Chemistry,
     Zhejiang Normal University,
     Jinhua, Zhejiang 321004,
     People's Republic of China
;
    'Jian-Wen Cheng'
;
     Zhejiang Key Laboratory for Reactive Chemistry on Solid Surfaces,
     Institute of Physical Chemistry,
     Zhejiang Normal University,
     Jinhua, Zhejiang 321004,
     People's Republic of China
;
