# Supplementary material for: Praseodymium(III) sulfate hydroxide, Pr(SO4)(OH)
Source: Acta Crystallogr Sect E Struct Rep Online. 2011 Jan 15;67(Pt 2):i12. doi: 10.1107/S1600536811000298 (PMC3051512; doi:10.1107/S1600536811000298)
Supplement: Supplementary file 2 [file e-67-00i12-Isup2.hkl]

# 
# h,k,l, Fc-squared, Fo-squared, sigma(Fo-squared) and status flag 
# 
data_I
_shelx_title ' 1 in P2(1)/n' 
_shelx_refln_list_code          4 
_shelx_F_calc_maximum      231.58 
_exptl_crystal_F_000       464.00 
_reflns_d_resolution_high  0.7713 
 
loop_ 
 _symmetry_equiv_pos_as_xyz 
 'x, y, z' 
 '-x+1/2, y+1/2, -z+1/2' 
 '-x, -y, -z' 
 'x-1/2, -y-1/2, z-1/2' 
 
_cell_length_a     4.4891 
_cell_length_b    12.4836 
_cell_length_c     6.8937 
_cell_angle_alpha  90.000 
_cell_angle_beta  106.310 
_cell_angle_gamma  90.000 
 
_shelx_F_squared_multiplier     1.000 
 
loop_ 
 _refln_index_h 
 _refln_index_k 
 _refln_index_l 
 _refln_F_squared_calc 
 _refln_F_squared_meas 
 _refln_F_squared_sigma 
 _refln_observed_status 
   2   0   0     2032.86     2149.13     70.62 o 
   4   0   0     4629.21     4324.12    235.15 o 
   1   1   0     5067.27     4688.95     81.48 o 
   2   1   0     4304.54     4128.08     86.53 o 
   3   1   0    13725.00    13064.12    661.65 o 
   4   1   0      461.56      412.92     34.39 o 
   5   1   0      986.17     1041.05     88.26 o 
   0   2   0    18485.04    15531.94    335.47 o 
   1   2   0    13063.17    12732.08    348.69 o 
   2   2   0     4335.34     4014.32     94.99 o 
   3   2   0     3591.27     3467.24    112.85 o 
   4   2   0     3024.20     3104.84    121.28 o 
   5   2   0     2687.38     2953.57    216.14 o 
   1   3   0    10468.38    10552.82    371.40 o 
   2   3   0    19555.19    18814.31    526.19 o 
   3   3   0      497.70      449.15     26.78 o 
   4   3   0     2946.42     2991.09    118.42 o 
   5   3   0       39.96       32.82      9.41 o 
   0   4   0     6564.06     5780.46    193.49 o 
   1   4   0    11097.83    10794.07    372.59 o 
   2   4   0        0.13       15.30      5.51 o 
   3   4   0     3310.65     3124.35    118.06 o 
   4   4   0      425.77      439.70     30.59 o 
   5   4   0     6091.86     6612.34    460.96 o 
   1   5   0     2270.93     2118.38     57.58 o 
   2   5   0    26660.24    27307.89    894.67 o 
   3   5   0     2547.51     2396.20     95.23 o 
   4   5   0      759.94      706.14     41.58 o 
   5   5   0      263.96      234.31     50.91 o 
   0   6   0    24108.00    22593.45    610.79 o 
   1   6   0     4089.03     3834.95    100.61 o 
   2   6   0     5097.84     5108.66    180.85 o 
   3   6   0     1220.33     1124.91     53.67 o 
   4   6   0     4290.35     4555.97    244.49 o 
   5   6   0     3162.05     3310.92    275.75 o 
   1   7   0    15205.27    14693.44    424.70 o 
   2   7   0      200.59      195.81     16.13 o 
   3   7   0     4821.43     4968.65    222.77 o 
   4   7   0      134.37      106.51     16.54 o 
   5   7   0       33.64       15.87     16.45 o 
   0   8   0    18881.95    17903.29    588.67 o 
   1   8   0        9.44       17.08      4.19 o 
   2   8   0     3285.96     3388.81    148.82 o 
   3   8   0       29.17       35.59     10.37 o 
   4   8   0     6589.11     7055.37    472.56 o 
   1   9   0     3148.03     3067.58    106.56 o 
   2   9   0     3572.00     3527.65    163.11 o 
   3   9   0     6773.26     7553.77    313.38 o 
   4   9   0      313.81      288.25     50.05 o 
   0  10   0    10960.19    11801.36    893.59 o 
   1  10   0     4800.85     4807.47    153.81 o 
   2  10   0      413.93      434.09     34.45 o 
   3  10   0     2016.25     2020.27    127.72 o 
   4  10   0     1113.50     1118.88    127.13 o 
   1  11   0        7.78        9.82      5.46 o 
   2  11   0     9255.90     9873.67    458.74 o 
   3  11   0     1585.69     1624.41    125.60 o 
   4  11   0      922.10      986.66    145.81 o 
   0  12   0     2243.40     2096.06    163.22 o 
   1  12   0     5078.05     5323.63    285.94 o 
   2  12   0      175.49      211.30     27.39 o 
   3  12   0     2304.54     2364.85    169.07 o 
   1  13   0      122.51      116.70     17.08 o 
   2  13   0     4475.37     5217.50    529.35 o 
   3  13   0     2221.00     2340.98    316.58 o 
   0  14   0     8977.42     9287.13   1756.95 o 
   1  14   0     1280.64     1385.50    141.70 o 
   2  14   0        7.24       27.42     11.20 o 
   1  15   0     2339.76     2289.49    207.21 o 
   2  15   0      295.21      264.83     59.64 o 
   0  16   0     4304.73     5811.70    665.43 o 
  -5   0   1     7067.28     7335.70    845.72 o 
  -3   0   1     8663.77     8273.54    341.02 o 
  -1   0   1     1999.00     2309.66     79.03 o 
   1   0   1    53628.67    48645.54   1269.17 o 
   3   0   1     3100.36     3107.01    174.88 o 
   5   0   1     6729.09     8112.05    792.22 o 
  -5   1   1      108.01      119.81     22.92 o 
  -4   1   1        5.47        6.77      4.77 o 
  -3   1   1      907.30      782.62     31.13 o 
  -2   1   1    31426.13    29219.66    544.89 o 
  -1   1   1     9348.81     9114.89    172.25 o 
   0   1   1      783.21      820.23     19.39 o 
   1   1   1     5643.14     5588.91    111.50 o 
   2   1   1    12714.59    11777.07    230.54 o 
   3   1   1      640.79      669.83     35.75 o 
   4   1   1     5300.12     5607.21    274.13 o 
   5   1   1       34.40       71.33     24.54 o 
  -5   2   1     2037.72     1931.27    168.91 o 
  -4   2   1    11517.13    11355.35    482.91 o 
  -3   2   1     2960.59     2752.13     86.63 o 
  -2   2   1     1296.30     1447.26     37.64 o 
  -1   2   1     6979.53     6959.44    108.25 o 
   0   2   1     8892.68     8921.56    150.87 o 
   1   2   1     5606.87     5372.34    108.47 o 
   2   2   1     8273.78     7875.98    158.27 o 
   3   2   1       91.60       58.34      7.34 o 
   4   2   1     5388.91     5412.17    199.84 o 
   5   2   1     3069.59     3683.95    266.59 o 
  -5   3   1     1012.26      986.11     94.91 o 
  -4   3   1      279.03      223.41     20.94 o 
  -3   3   1     8615.87     8364.49    284.74 o 
  -2   3   1      903.86      813.50     26.71 o 
  -1   3   1    19908.60    19482.37    325.11 o 
   0   3   1     5209.83     5234.08     85.07 o 
   1   3   1     3254.79     2938.67     76.69 o 
   2   3   1     5868.90     5959.42    176.55 o 
   3   3   1     8646.38     8891.85    306.76 o 
   4   3   1      393.21      400.50     31.77 o 
   5   3   1       54.34       45.79     18.74 o 
  -5   4   1      473.85      425.45     74.86 o 
  -4   4   1    12203.11    12544.49    576.30 o 
  -3   4   1      352.72      354.34     22.92 o 
  -2   4   1     1340.66     1283.71     65.25 o 
  -1   4   1     2148.06     2027.25     52.01 o 
   0   4   1    30313.62    28096.84    468.01 o 
   1   4   1       86.35       51.09      6.93 o 
   2   4   1     2413.64     2119.09     82.71 o 
   3   4   1      282.63      290.44     27.77 o 
   4   4   1     3542.27     3699.63    203.46 o 
   5   4   1       25.96       34.32     14.57 o 
  -5   5   1     2133.34     2126.82    163.44 o 
  -4   5   1        5.45       26.85     10.19 o 
  -3   5   1     8361.39     8385.18    289.89 o 
  -2   5   1     6940.27     6994.24    239.07 o 
  -1   5   1    22240.54    21816.26    367.93 o 
   0   5   1     1824.61     1778.94     47.10 o 
   1   5   1      397.51      364.22     18.15 o 
   2   5   1     2895.08     2840.55    107.62 o 
   3   5   1    16682.80    17500.40    739.55 o 
   4   5   1     1251.99     1182.00     81.17 o 
   5   5   1      239.76      142.44     57.90 o 
  -5   6   1     1081.05      946.02    115.56 o 
  -4   6   1     2906.67     3060.03    210.11 o 
  -3   6   1     6442.29     6736.37    237.58 o 
  -2   6   1      216.10      193.71     19.22 o 
  -1   6   1     7726.26     7507.88    137.22 o 
   0   6   1    14439.67    13541.17    237.45 o 
   1   6   1     5855.60     5283.04    161.61 o 
   2   6   1      896.37      808.52     40.85 o 
   3   6   1      634.81      587.25     39.02 o 
   4   6   1      729.69      791.24     69.33 o 
  -5   7   1       18.26       30.84     15.48 o 
  -4   7   1      669.37      711.22     77.65 o 
  -3   7   1      853.19      828.87     55.43 o 
  -2   7   1    10683.63    10863.34    368.33 o 
  -1   7   1      427.72      356.94     23.68 o 
   0   7   1     6006.78     5821.72    156.68 o 
   1   7   1       86.44       91.79     10.90 o 
   2   7   1    16484.29    16800.89    566.17 o 
   3   7   1      365.34      324.77     25.93 o 
   4   7   1     3044.30     3204.41    233.51 o 
  -4   8   1      178.88      157.02     29.19 o 
  -3   8   1     6254.38     6281.80    281.23 o 
  -2   8   1      408.73      407.54     28.75 o 
  -1   8   1     8306.08     8160.02    216.31 o 
   0   8   1      262.95      214.51     27.62 o 
   1   8   1    12616.77    11881.02    429.65 o 
   2   8   1      395.15      369.49     26.39 o 
   3   8   1        3.49       32.55     10.46 o 
   4   8   1       84.49       88.60     17.95 o 
  -4   9   1        1.92        3.22      6.35 o 
  -3   9   1     2328.95     2350.84    113.78 o 
  -2   9   1    10306.48    11198.91    385.51 o 
  -1   9   1      868.20      849.13     69.86 o 
   0   9   1       79.28       74.01      8.32 o 
   1   9   1        8.32       24.41     11.54 o 
   2   9   1     7356.30     7173.03    343.48 o 
   3   9   1     3486.45     3646.42    201.03 o 
   4   9   1     2444.66     2593.44    179.17 o 
  -4  10   1     5269.09     5528.44    393.87 o 
  -3  10   1      721.26      643.54     52.27 o 
  -2  10   1      807.43      859.06     68.99 o 
  -1  10   1      652.54      631.70     87.75 o 
   0  10   1    10390.48    10150.68    403.03 o 
   1  10   1    11420.71    10932.21    407.25 o 
   2  10   1     2044.31     2075.94    100.68 o 
   3  10   1      158.10      161.06     21.55 o 
   4  10   1     1567.14     1527.94    229.60 o 
  -4  11   1      169.79      156.43     35.54 o 
  -3  11   1     3731.13     3769.81    284.34 o 
  -2  11   1     1114.61     1187.18     76.59 o 
  -1  11   1    11598.65    12222.38    555.10 o 
   0  11   1      191.36      184.13     26.61 o 
   1  11   1     2419.88     2502.77    167.27 o 
   2  11   1       87.68       74.54     11.32 o 
   3  11   1     4631.91     5051.09    375.59 o 
  -3  12   1      341.18      338.92     58.51 o 
  -2  12   1       34.32       25.47     10.03 o 
  -1  12   1       50.35       40.32      8.65 o 
   0  12   1     7109.53     7924.30    668.71 o 
   1  12   1      456.53      397.58     68.96 o 
   2  12   1     4182.87     4378.10    319.08 o 
   3  12   1      108.95       81.80     17.38 o 
  -3  13   1     2177.18     2350.45    242.03 o 
  -2  13   1     3600.24     3817.25    340.54 o 
  -1  13   1     6395.38     6366.22    519.82 o 
   0  13   1        3.13       19.03      8.52 o 
   1  13   1      731.53      739.85     61.50 o 
   2  13   1      953.05      892.06     75.94 o 
   3  13   1     2587.10     2781.56    205.61 o 
  -2  14   1        2.35       26.98     12.19 o 
  -1  14   1      786.51      705.86    109.66 o 
   0  14   1     2815.60     2925.22    302.55 o 
   1  14   1     6297.11     6966.88    413.05 o 
   2  14   1      214.00      212.61     34.57 o 
  -2  15   1     6255.22     6611.83    529.51 o 
  -1  15   1       72.92       65.91     38.24 o 
   0  15   1      343.88      261.51     48.76 o 
   1  15   1       43.50       46.72     13.94 o 
   0  16   1       74.36       74.66     24.35 o 
  -4   0   2    14355.11    13385.81    691.49 o 
  -2   0   2    11117.81    11417.90    423.04 o 
   0   0   2    16315.17    17694.47    384.91 o 
   2   0   2    14436.20    13965.38    567.34 o 
   4   0   2     1557.35     1603.15    141.19 o 
  -4   1   2       18.28       22.93      7.50 o 
  -3   1   2     2520.57     2370.05     75.59 o 
  -2   1   2     2332.59     2360.26     53.85 o 
  -1   1   2    23918.77    23943.47    395.02 o 
   0   1   2     9540.23    10051.52    157.73 o 
   1   1   2     2092.17     2183.40     51.91 o 
   2   1   2     6017.73     5869.08    175.29 o 
   3   1   2    14978.76    14963.25    441.48 o 
   4   1   2      107.30      103.23     27.71 o 
   5   1   2      740.02      875.89     88.82 o 
  -5   2   2       90.26       88.42     18.19 o 
  -4   2   2     6239.19     5841.46    314.94 o 
  -3   2   2     8282.16     7775.69    226.88 o 
  -2   2   2     1469.59     1441.87     74.66 o 
  -1   2   2    12493.64    12960.38    244.27 o 
   0   2   2     7682.17     7919.81    139.33 o 
   1   2   2    16579.15    17601.31    337.40 o 
   2   2   2     3652.55     3610.12    139.77 o 
   3   2   2     3899.43     3846.97    149.38 o 
   4   2   2      844.36      883.82     69.68 o 
   5   2   2     3291.78     3928.27    321.86 o 
  -5   3   2     1224.17     1068.37    119.64 o 
  -4   3   2       99.12       88.24     15.62 o 
  -3   3   2      344.46      306.84     16.79 o 
  -2   3   2    15435.90    14606.85    440.49 o 
  -1   3   2     2769.46     2626.83     51.77 o 
   0   3   2    14726.86    14820.64    252.77 o 
   1   3   2      307.56      330.74     44.14 o 
   2   3   2     5618.95     5560.33    168.22 o 
   3   3   2     1302.72     1201.29     67.10 o 
   4   3   2     3583.87     3849.75    221.13 o 
  -5   4   2     3085.18     2825.39    272.59 o 
  -4   4   2      171.64      208.03     32.09 o 
  -3   4   2     6493.15     6608.11    228.97 o 
  -2   4   2      206.74      166.59     28.99 o 
  -1   4   2     6995.85     7549.99    121.94 o 
   0   4   2      364.32      410.65     23.47 o 
   1   4   2    46724.23    49586.83   1363.09 o 
   2   4   2       63.90       55.10      9.15 o 
   3   4   2      201.53      178.29     19.21 o 
   4   4   2      116.04      103.72     16.33 o 
  -5   5   2      785.86      729.33    108.33 o 
  -4   5   2     2451.66     2530.94    166.66 o 
  -3   5   2      199.60      195.91     27.12 o 
  -2   5   2    23334.85    23512.74    594.44 o 
  -1   5   2     3798.52     3668.46    112.41 o 
   0   5   2     7743.57     8175.53    133.50 o 
   1   5   2      240.39      225.34     25.96 o 
   2   5   2     1657.63     1587.41     78.07 o 
   3   5   2     3621.62     3722.74    189.70 o 
   4   5   2     7123.15     7797.27    572.67 o 
  -5   6   2     1922.65     1744.67    162.80 o 
  -4   6   2     5422.10     5674.08    262.86 o 
  -3   6   2     2520.99     2576.84    225.94 o 
  -2   6   2     4404.76     4343.05    118.38 o 
  -1   6   2        2.35        9.82      2.35 o 
   0   6   2    11891.50    11969.52    193.68 o 
   1   6   2    12577.62    12658.06    367.90 o 
   2   6   2     4583.24     4611.12    194.49 o 
   3   6   2       20.48       16.18     11.09 o 
   4   6   2     1530.44     1574.26    121.68 o 
  -5   7   2     4664.74     4365.20    431.73 o 
  -4   7   2      152.91      137.95     21.37 o 
  -3   7   2     2706.53     2857.09    169.36 o 
  -2   7   2     1587.31     1551.00     74.23 o 
  -1   7   2    12866.64    12693.79    329.81 o 
   0   7   2      117.45      130.28     21.26 o 
   1   7   2      107.59      124.56     21.22 o 
   2   7   2      620.38      630.10     39.22 o 
   3   7   2    10095.30    10811.17    383.28 o 
   4   7   2      271.03      245.97     34.08 o 
  -5   8   2      232.61      149.30     32.70 o 
  -4   8   2     8093.42     8203.13    672.71 o 
  -3   8   2      591.92      553.42     61.25 o 
  -2   8   2     4002.62     3885.96    145.35 o 
  -1   8   2      167.90      187.43     15.35 o 
   0   8   2     7816.52     7451.35    215.22 o 
   1   8   2     3294.84     3045.95    184.80 o 
   2   8   2     5769.52     5842.93    261.28 o 
   3   8   2      145.91      122.67     15.07 o 
   4   8   2     1378.00     1430.90    112.76 o 
  -4   9   2      610.52      555.68     76.75 o 
  -3   9   2     1614.97     1598.55    122.72 o 
  -2   9   2     5587.68     5779.64    240.21 o 
  -1   9   2    12085.94    13358.58    390.09 o 
   0   9   2      164.11      175.17     14.29 o 
   1   9   2      205.19      176.95     18.17 o 
   2   9   2       11.19       27.46     10.12 o 
   3   9   2     6309.73     6958.21    467.83 o 
   4   9   2     1877.37     1892.63    153.78 o 
  -4  10   2     3389.15     3579.03    264.66 o 
  -3  10   2     3172.33     3571.20    293.34 o 
  -2  10   2     1041.41     1006.46     97.32 o 
  -1  10   2      551.36      598.99     38.34 o 
   0  10   2     2598.49     2383.98    150.54 o 
   1  10   2    12711.57    11966.00    599.77 o 
   2  10   2     1982.69     1780.04     98.43 o 
   3  10   2      282.69      289.87     35.29 o 
  -4  11   2       26.60       57.54     31.78 o 
  -3  11   2        5.18       18.61     14.92 o 
  -2  11   2     7886.92     8520.95    605.31 o 
  -1  11   2      912.14      933.26     76.56 o 
   0  11   2     7716.22     7500.39    348.19 o 
   1  11   2       46.81       54.08     14.49 o 
   2  11   2     5584.54     5880.48    343.35 o 
   3  11   2      143.61      123.18     21.94 o 
  -3  12   2     8379.95     8734.97    610.72 o 
  -2  12   2      595.30      530.38     68.35 o 
  -1  12   2     2187.13     2337.79    238.69 o 
   0  12   2       71.73       68.29      9.09 o 
   1  12   2     5113.01     5050.59    243.71 o 
   2  12   2      236.14      220.23     23.69 o 
   3  12   2     1054.42     1048.70    112.47 o 
  -3  13   2      209.50      175.13     45.89 o 
  -2  13   2     3187.20     3545.07    312.34 o 
  -1  13   2     2376.06     2652.07    250.66 o 
   0  13   2     3766.63     3988.93    350.39 o 
   1  13   2      103.85       93.11     14.14 o 
   2  13   2     2489.44     2514.36    189.02 o 
  -2  14   2      629.92      520.09    135.72 o 
  -1  14   2       20.15       20.51     11.02 o 
   0  14   2     2109.60     2075.83    168.47 o 
   1  14   2     2135.96     2171.71    229.72 o 
   2  14   2     1574.93     1492.17    128.96 o 
  -2  15   2      783.69      661.11    118.56 o 
  -1  15   2     6323.55     7265.82   1114.67 o 
   0  15   2       67.13       64.37     14.34 o 
   1  15   2        0.09       29.51     27.45 o 
  -3   0   3    20536.29    19434.72   1891.45 o 
  -1   0   3     5739.51     6283.71    182.39 o 
   1   0   3    25825.02    26178.06    810.97 o 
   3   0   3      962.65      904.20     73.97 o 
  -5   1   3     2605.98     1885.94    232.25 o 
  -4   1   3     2913.61     2712.89    132.32 o 
  -3   1   3      993.62     1040.42     53.09 o 
  -2   1   3    15832.69    16030.09    356.23 o 
  -1   1   3     6621.73     7100.47    126.48 o 
   0   1   3    16652.23    17886.00    279.20 o 
   1   1   3     2105.92     2156.95     61.69 o 
   2   1   3      887.20      983.85     48.24 o 
   3   1   3     3992.71     3859.91    126.61 o 
   4   1   3     6138.31     6715.80    448.91 o 
  -5   2   3     1174.22      920.70    125.29 o 
  -4   2   3     1178.95     1067.26     64.56 o 
  -3   2   3    11070.24    11408.23    595.32 o 
  -2   2   3    11853.90    12008.02    400.43 o 
  -1   2   3        1.68        9.32      1.94 o 
   0   2   3     5289.85     5676.64    135.53 o 
   1   2   3     7100.31     7106.35    210.84 o 
   2   2   3     2539.34     2419.70    104.54 o 
   3   2   3     1345.59     1274.08     72.08 o 
   4   2   3        0.93       12.24      8.14 o 
  -5   3   3     6475.04     5390.59    631.44 o 
  -4   3   3      145.61      129.75     21.63 o 
  -3   3   3     2325.69     2433.83     95.49 o 
  -2   3   3      188.57      254.93     28.81 o 
  -1   3   3    21749.84    22858.95    399.97 o 
   0   3   3     3652.15     3718.42     74.26 o 
   1   3   3     2726.05     2746.74    222.14 o 
   2   3   3      650.51      619.73     39.26 o 
   3   3   3     7979.32     8341.24    272.36 o 
   4   3   3      156.30      107.52     18.42 o 
  -5   4   3      169.58       95.35     32.05 o 
  -4   4   3    10528.59    10100.50   1068.12 o 
  -3   4   3        6.12       15.46      6.25 o 
  -2   4   3     7978.27     8159.25    278.21 o 
  -1   4   3      259.54      333.14     17.86 o 
   0   4   3     6921.09     7025.47    129.26 o 
   1   4   3       10.13       15.51      5.07 o 
   2   4   3    15113.37    16558.32    562.21 o 
   3   4   3      115.79       87.87     12.87 o 
   4   4   3      698.15      683.45     76.32 o 
  -5   5   3     2063.26     1891.26    211.32 o 
  -4   5   3      602.69      609.59     65.14 o 
  -3   5   3      471.57      519.54     39.01 o 
  -2   5   3     1693.09     1784.52     86.80 o 
  -1   5   3    27617.92    28656.79    664.45 o 
   0   5   3     3210.88     3182.10    109.76 o 
   1   5   3      179.94      194.43     19.16 o 
   2   5   3       71.26       75.07     12.05 o 
   3   5   3     4428.58     4444.37    222.37 o 
   4   5   3      850.16      843.58     75.87 o 
  -5   6   3      905.57      729.15    129.48 o 
  -4   6   3     4566.58     4196.41    330.07 o 
  -3   6   3    15034.83    14839.58    727.72 o 
  -2   6   3      772.65      781.47     51.88 o 
  -1   6   3      275.81      321.52     19.47 o 
   0   6   3     1996.73     1937.49     88.57 o 
   1   6   3     9980.33    10162.83    306.03 o 
   2   6   3     7739.42     7997.93    384.64 o 
   3   6   3     1770.13     1868.93    129.28 o 
   4   6   3      163.02      135.06     24.28 o 
  -5   7   3      859.53      792.74    119.82 o 
  -4   7   3     1605.47     1618.25    151.10 o 
  -3   7   3      128.43       98.64     24.19 o 
  -2   7   3     5602.73     5787.92    256.42 o 
  -1   7   3      613.46      653.83     52.29 o 
   0   7   3    14895.61    14874.83    350.95 o 
   1   7   3        3.27        8.32      4.07 o 
   2   7   3     2073.99     2078.52    108.35 o 
   3   7   3      677.91      702.32     57.23 o 
   4   7   3     2476.20     2594.18    208.38 o 
  -5   8   3     1021.95      838.54    126.18 o 
  -4   8   3      958.86      949.55    120.15 o 
  -3   8   3    11849.15    12209.43    776.92 o 
  -2   8   3       31.77       26.69      9.13 o 
  -1   8   3       10.61       17.74      4.13 o 
   0   8   3      318.80      340.09     32.08 o 
   1   8   3     8366.09     8382.46    319.21 o 
   2   8   3      330.98      278.81     26.98 o 
   3   8   3     2352.21     2550.72    193.56 o 
  -4   9   3     1648.35     1578.11    273.29 o 
  -3   9   3        5.66       22.49     13.34 o 
  -2   9   3     7408.27     7597.92    447.27 o 
  -1   9   3     7112.96     7648.87    265.33 o 
   0   9   3     7839.51     7844.20    367.70 o 
   1   9   3        5.66        9.72      6.17 o 
   2   9   3     1094.98     1036.39     73.17 o 
   3   9   3      498.62      453.11     53.46 o 
  -4  10   3     2619.56     2584.34    247.81 o 
  -3  10   3     1979.53     2210.73    393.80 o 
  -2  10   3     2487.82     2271.87    183.53 o 
  -1  10   3      351.25      382.45     27.83 o 
   0  10   3     1614.35     1540.23    107.37 o 
   1  10   3     5768.31     5797.93    282.23 o 
   2  10   3     5139.25     5355.28    288.84 o 
   3  10   3       85.25       68.69     14.38 o 
  -4  11   3       46.57       50.83     27.96 o 
  -3  11   3      395.99      378.94     59.00 o 
  -2  11   3      611.57      502.13     52.09 o 
  -1  11   3     9499.78    10623.37    373.03 o 
   0  11   3       42.69       48.84     10.85 o 
   1  11   3     1133.81     1144.34     73.05 o 
   2  11   3        6.75       13.42      8.17 o 
   3  11   3     6706.31     7373.13    544.31 o 
  -3  12   3      342.60      309.35     65.45 o 
  -2  12   3     5310.48     5791.49   1167.28 o 
  -1  12   3      171.02      135.28     16.78 o 
   0  12   3     6645.55     6174.87    416.82 o 
   1  12   3      227.45      262.57     26.83 o 
   2  12   3     4394.88     4469.07    305.16 o 
  -3  13   3      291.72      234.58     62.79 o 
  -2  13   3     1725.58     1559.49    202.31 o 
  -1  13   3     2369.82     2403.12    223.27 o 
   0  13   3     1113.03      968.13     89.54 o 
   1  13   3      557.19      548.18     56.69 o 
   2  13   3       29.53       34.81     13.16 o 
  -2  14   3      627.24      622.45     92.58 o 
  -1  14   3      134.32       88.53     15.88 o 
   0  14   3     1184.45     1053.08     87.29 o 
   1  14   3     4980.87     4868.27    418.24 o 
  -1  15   3      706.64      625.36     96.39 o 
   0  15   3     3827.96     4039.25    333.79 o 
  -4   0   4     4680.19     4929.36    314.89 o 
  -2   0   4     5096.30     4704.93    287.58 o 
   0   0   4     1122.51     1170.82    147.95 o 
   2   0   4    23370.59    24061.96   1097.27 o 
   4   0   4       44.08       64.52     32.18 o 
  -5   1   4     5615.49     4177.05    491.43 o 
  -4   1   4     3598.08     3622.54    169.64 o 
  -3   1   4     1266.59     1396.68     77.86 o 
  -2   1   4      421.48      351.34     59.30 o 
  -1   1   4    29622.55    30257.51    878.69 o 
   0   1   4     3359.98     3571.87     92.04 o 
   1   1   4     5255.56     5428.95    230.22 o 
   2   1   4      142.35      146.01     31.85 o 
   3   1   4     1686.57     1662.21     92.34 o 
   4   1   4     1641.25     1857.82    164.42 o 
  -5   2   4      387.72      292.25     56.05 o 
  -4   2   4     1892.56     1909.96    118.09 o 
  -3   2   4     5137.41     5728.91    202.84 o 
  -2   2   4     6317.44     6680.61    231.19 o 
  -1   2   4     2563.93     2550.92     80.76 o 
   0   2   4     2551.75     2567.53     78.14 o 
   1   2   4     6849.73     7508.40    201.39 o 
   2   2   4     5438.66     5555.85    220.40 o 
   3   2   4     2470.05     2401.43    136.28 o 
   4   2   4      232.59      187.92     33.27 o 
  -5   3   4     1176.28     1026.33    127.03 o 
  -4   3   4     7517.89     7664.62    333.17 o 
  -3   3   4      624.85      638.91     48.94 o 
  -2   3   4     2829.16     3251.77    160.11 o 
  -1   3   4      218.49      232.57     14.43 o 
   0   3   4     7154.09     7549.71    200.60 o 
   1   3   4     2323.17     2499.47    156.26 o 
   2   3   4      623.31      583.56     37.28 o 
   3   3   4     1326.27     1252.97     92.12 o 
   4   3   4     5877.82     6196.18    599.89 o 
  -5   4   4       21.41       22.46     20.55 o 
  -4   4   4      281.09      264.17     33.38 o 
  -3   4   4    19534.39    19554.76    655.92 o 
  -2   4   4     1936.14     2182.00    196.13 o 
  -1   4   4     4235.19     4444.83    121.15 o 
   0   4   4       97.35      120.12      9.83 o 
   1   4   4    11802.12    12971.05    382.93 o 
   2   4   4      523.61      487.77     65.16 o 
   3   4   4     5482.66     5968.58    402.54 o 
   4   4   4      115.70      101.31     21.23 o 
  -5   5   4     1284.07     1158.44    143.80 o 
  -4   5   4     3021.74     3135.03    247.97 o 
  -3   5   4      174.75      196.77     22.07 o 
  -2   5   4      641.64      718.68     42.25 o 
  -1   5   4     4183.42     4456.35    133.40 o 
   0   5   4    13155.53    13399.87    348.15 o 
   1   5   4     1219.50     1138.73     56.82 o 
   2   5   4      497.79      507.33     43.59 o 
   3   5   4      373.03      366.30     41.75 o 
  -5   6   4       10.16       32.17     26.28 o 
  -4   6   4      433.17      409.44     51.24 o 
  -3   6   4     7349.30     7919.35    381.00 o 
  -2   6   4    10774.91    11665.61    573.67 o 
  -1   6   4      644.40      720.72     51.08 o 
   0   6   4     3662.31     3623.08    114.52 o 
   1   6   4     3031.32     2982.06    146.99 o 
   2   6   4     6849.15     7180.99    241.38 o 
   3   6   4     1504.58     1629.94    129.52 o 
  -5   7   4     6796.63     6323.80    722.83 o 
  -4   7   4      492.57      487.52     63.46 o 
  -3   7   4      126.69      147.04     19.57 o 
  -2   7   4      951.39      980.20    119.61 o 
  -1   7   4     8715.71     9233.27    232.11 o 
   0   7   4     1699.90     1630.18     62.94 o 
   1   7   4     9162.67     9217.82    410.50 o 
   2   7   4       42.89       73.71     17.10 o 
   3   7   4     3946.44     4269.05    251.85 o 
  -4   8   4     2572.90     2696.10    273.76 o 
  -3   8   4      905.39      945.89     79.04 o 
  -2   8   4     9339.72     9368.65    403.38 o 
  -1   8   4       10.49       29.12      5.90 o 
   0   8   4     2643.04     2776.23    117.00 o 
   1   8   4       86.90      100.99     12.52 o 
   2   8   4     6070.18     6763.86    391.71 o 
   3   8   4      233.40      243.58     31.75 o 
  -4   9   4      587.51      512.08     74.87 o 
  -3   9   4      375.57      414.68     47.62 o 
  -2   9   4       42.93       31.83     10.92 o 
  -1   9   4    13043.29    13907.04    470.68 o 
   0   9   4     1561.59     1475.05     64.17 o 
   1   9   4     2949.44     3025.97    137.05 o 
   2   9   4      247.84      221.08     29.62 o 
   3   9   4     1388.53     1261.49    107.98 o 
  -4  10   4     2237.27     2269.56    273.95 o 
  -3  10   4     6085.32     6214.30    486.14 o 
  -2  10   4     1765.25     1781.67    186.66 o 
  -1  10   4     1166.83     1165.00     63.71 o 
   0  10   4      114.86       92.66     12.59 o 
   1  10   4     3449.99     3500.80    179.20 o 
   2  10   4     4597.93     4955.45    322.81 o 
  -3  11   4       71.79      105.92     43.74 o 
  -2  11   4     1684.90     1589.89    170.18 o 
  -1  11   4     1197.33     1246.38     92.11 o 
   0  11   4     8491.37     8712.78    358.72 o 
   1  11   4      129.74      113.02     13.92 o 
   2  11   4       77.52       58.67     20.14 o 
  -3  12   4     5071.99     5529.69   1007.57 o 
  -2  12   4       39.66       39.18     15.19 o 
  -1  12   4     1955.66     1877.46    136.51 o 
   0  12   4       76.49       91.01     10.63 o 
   1  12   4     4730.20     4930.27    261.53 o 
   2  12   4      263.89      237.45     35.60 o 
  -2  13   4     1889.44     1835.31    377.33 o 
  -1  13   4     4266.67     4127.02    253.39 o 
   0  13   4     3370.99     3321.73    162.44 o 
   1  13   4      427.98      350.27     52.34 o 
  -2  14   4     1632.16     1403.59    162.16 o 
  -1  14   4      283.44      171.24     46.75 o 
   0  14   4        8.13       24.61     11.82 o 
  -3   0   5    16899.45    16419.04   1219.01 o 
  -1   0   5     4525.60     4330.99    262.15 o 
   1   0   5     2374.33     2450.72    131.41 o 
   3   0   5     8130.85     8437.79    934.79 o 
  -5   1   5      712.68      611.72    107.55 o 
  -4   1   5     4085.96     5003.93    328.27 o 
  -3   1   5     1413.14     1680.15    165.16 o 
  -2   1   5      183.08      178.44     13.11 o 
  -1   1   5      997.76      855.13     59.84 o 
   0   1   5    22872.09    24473.67    640.67 o 
   1   1   5     4369.37     4632.66    165.64 o 
   2   1   5      264.92      243.32     21.92 o 
   3   1   5      366.38      293.32     35.65 o 
  -5   2   5      210.91      172.25     46.25 o 
  -4   2   5     1985.00     2073.52    148.68 o 
  -3   2   5     4228.83     4874.62    385.99 o 
  -2   2   5    10853.96    11254.66    486.20 o 
  -1   2   5     3996.13     3928.67    110.90 o 
   0   2   5      112.65       86.79     11.14 o 
   1   2   5     2483.15     2634.00     97.96 o 
   2   2   5     3134.70     3040.80    119.03 o 
   3   2   5     2272.94     2246.61    147.42 o 
  -5   3   5     6237.07     6202.58    618.60 o 
  -4   3   5     2468.78     2899.09    288.11 o 
  -3   3   5     2229.82     2416.88    138.22 o 
  -2   3   5     1775.98     1714.96    163.91 o 
  -1   3   5     8927.51     8941.45    237.52 o 
   0   3   5      212.20      222.85     23.57 o 
   1   3   5     8679.19     9427.63    337.45 o 
   2   3   5      359.87      365.26     31.67 o 
   3   3   5      669.15      659.88     77.90 o 
  -5   4   5      177.21      102.68     43.85 o 
  -4   4   5     1662.80     1737.89    134.43 o 
  -3   4   5     1238.20     1344.86     99.27 o 
  -2   4   5    18061.72    19018.25    549.56 o 
  -1   4   5      674.46      723.42     58.07 o 
   0   4   5      557.75      576.18     34.08 o 
   1   4   5      599.48      576.91     35.45 o 
   2   4   5     9833.18    10813.53    486.14 o 
   3   4   5       98.58       71.00     18.38 o 
  -5   5   5     4739.35     4806.58    557.94 o 
  -4   5   5      628.40      678.38     98.41 o 
  -3   5   5     2584.65     3106.22    141.51 o 
  -2   5   5      458.76      520.77     43.81 o 
  -1   5   5     8933.30     9224.15    246.53 o 
   0   5   5     4594.61     4760.70    184.26 o 
   1   5   5     4986.20     5234.07    167.79 o 
   2   5   5       79.91       68.15      9.98 o 
   3   5   5      453.94      393.01     50.36 o 
  -5   6   5      290.17      206.63     63.35 o 
  -4   6   5      627.19      632.04     61.41 o 
  -3   6   5     2294.59     2768.01    163.65 o 
  -2   6   5     5044.18     5466.31    190.75 o 
  -1   6   5    10276.48    10700.62    353.82 o 
   0   6   5      113.46       86.09      8.90 o 
   1   6   5     3317.79     3531.82    158.56 o 
   2   6   5     3904.77     4185.69    253.89 o 
   3   6   5     2253.00     2313.01    184.38 o 
  -4   7   5     8061.60     8655.50    491.76 o 
  -3   7   5      157.32      167.10     22.17 o 
  -2   7   5     3214.98     3483.40    137.75 o 
  -1   7   5      437.94      419.42     28.70 o 
   0   7   5     7317.28     7441.22    206.24 o 
   1   7   5      340.50      329.49     28.23 o 
   2   7   5     1276.21     1376.80    112.84 o 
   3   7   5      136.39      121.58     23.77 o 
  -4   8   5       22.64       11.69     11.92 o 
  -3   8   5     5314.17     5904.96    342.55 o 
  -2   8   5      208.76      205.56     21.24 o 
  -1   8   5     4731.84     5085.06    147.11 o 
   0   8   5      236.87      214.04     21.37 o 
   1   8   5     5096.89     5380.69    276.75 o 
   2   8   5      318.21      259.65     36.61 o 
  -4   9   5     4004.41     4175.00    409.68 o 
  -3   9   5      572.24      595.23     71.36 o 
  -2   9   5       13.28       18.11      6.25 o 
  -1   9   5     1977.10     2014.66    107.64 o 
   0   9   5     9041.94     9431.20    403.96 o 
   1   9   5      830.41      803.33     54.80 o 
   2   9   5      159.40      166.93     42.87 o 
  -4  10   5      870.38      819.31    113.78 o 
  -3  10   5     3592.86     3994.01    236.92 o 
  -2  10   5     6037.87     6109.91    370.93 o 
  -1  10   5      124.48      114.90     13.23 o 
   0  10   5       29.20       30.78      7.87 o 
   1  10   5      669.42      612.99     49.90 o 
   2  10   5     3689.82     4179.24    244.21 o 
  -3  11   5     2421.85     2491.86    220.49 o 
  -2  11   5      208.54      182.32     26.22 o 
  -1  11   5     3577.02     3446.57    238.55 o 
   0  11   5      803.43      738.33     58.72 o 
   1  11   5     5928.17     6336.24    316.57 o 
  -2  12   5     7315.83     7770.81    632.96 o 
  -1  12   5      240.32      196.65     26.40 o 
   0  12   5        5.28       14.88      7.97 o 
   1  12   5       42.75       41.31     11.44 o 
  -2  13   5       38.44       46.42     25.49 o 
  -1  13   5     2466.52     2105.34    211.04 o 
   0  13   5     3138.83     2981.54    261.54 o 
  -4   0   6       57.43       55.23     17.05 o 
  -2   0   6    20173.62    19650.62   2673.08 o 
   0   0   6      599.20      575.82     64.16 o 
   2   0   6     7025.19     7623.56    509.32 o 
  -5   1   6     5424.21     6505.08    736.78 o 
  -4   1   6     1907.43     2381.90    289.05 o 
  -3   1   6     6145.35     6887.90    314.40 o 
  -2   1   6        9.94       13.74      4.91 o 
  -1   1   6      487.93      519.29     32.73 o 
   0   1   6      759.57      750.44     62.70 o 
   1   1   6     6446.57     7193.28    206.07 o 
   2   1   6     1805.03     1738.57    104.65 o 
   3   1   6      300.04      214.83     39.22 o 
  -5   2   6      725.64      725.26    118.74 o 
  -4   2   6      145.89      158.46     30.36 o 
  -3   2   6     1440.70     1471.97    168.49 o 
  -2   2   6     5193.07     5111.73    361.75 o 
  -1   2   6     8433.68     8571.85    286.83 o 
   0   2   6      589.31      576.95     46.69 o 
   1   2   6     2535.97     2650.35    104.40 o 
   2   2   6     2663.10     2743.29    146.29 o 
  -5   3   6      249.92      265.28     72.90 o 
  -4   3   6     8923.23     9865.84   1133.67 o 
  -3   3   6     1747.70     1391.33    308.57 o 
  -2   3   6       35.91       70.57     15.13 o 
  -1   3   6     1952.66     1759.30    108.26 o 
   0   3   6     9440.93     9608.29    279.68 o 
   1   3   6      671.39      632.24     42.91 o 
   2   3   6     3121.22     3307.58    193.40 o 
  -5   4   6     2866.17     3205.03    389.25 o 
  -4   4   6       34.66       52.87     17.52 o 
  -3   4   6     4530.94     5465.94    293.65 o 
  -2   4   6      538.70      408.93     85.14 o 
  -1   4   6     7577.47     7484.66    252.01 o 
   0   4   6      315.44      310.60     20.68 o 
   1   4   6      249.50      269.65     21.45 o 
   2   4   6        0.11       37.13     11.62 o 
  -4   5   6     4117.44     4820.89    434.91 o 
  -3   5   6     1985.75     2074.83    125.38 o 
  -2   5   6      691.34      687.38     74.38 o 
  -1   5   6       77.39       74.48      8.63 o 
   0   5   6    16095.92    16245.24    499.82 o 
   1   5   6      911.89      903.14     60.73 o 
   2   5   6      801.85      810.98     61.15 o 
  -4   6   6       31.82       44.68     30.34 o 
  -3   6   6     3490.51     3792.84    240.38 o 
  -2   6   6     4292.05     4283.95    213.57 o 
  -1   6   6     2180.52     2028.35     84.49 o 
   0   6   6     1897.69     1756.04     98.69 o 
   1   6   6       18.12       39.51     11.24 o 
   2   6   6     3836.39     4201.93    268.58 o 
  -4   7   6      372.59      334.30     68.52 o 
  -3   7   6     8336.78     9121.29    608.61 o 
  -2   7   6       21.08       36.99     10.80 o 
  -1   7   6     2861.44     2782.70    152.08 o 
   0   7   6      374.16      371.58     28.54 o 
   1   7   6     3870.21     4027.74    285.31 o 
   2   7   6      192.20      222.57     30.96 o 
  -4   8   6      390.15      354.39     64.72 o 
  -3   8   6       49.91       42.06     10.96 o 
  -2   8   6     8173.66     8351.84    429.81 o 
  -1   8   6      116.58       92.01      9.60 o 
   0   8   6      924.45      860.17     72.42 o 
   1   8   6      285.65      296.40     33.01 o 
  -3   9   6     2688.64     2523.86    206.79 o 
  -2   9   6      190.71      168.91     22.65 o 
  -1   9   6     1009.92     1008.32     75.47 o 
   0   9   6     3945.96     3959.53    211.92 o 
   1   9   6     5189.00     5557.02    362.18 o 
  -3  10   6     2391.93     2443.41    228.65 o 
  -2  10   6     4228.29     4316.29    226.89 o 
  -1  10   6     3482.46     3380.02    190.13 o 
   0  10   6       94.69       79.62     12.02 o 
   1  10   6      278.29      290.59     41.43 o 
  -2  11   6       16.47       20.65     10.13 o 
  -1  11   6      214.35      142.52     21.53 o 
   0  11   6     5037.07     5146.60    307.96 o 
  -3   0   7     1645.19     1808.37    338.42 o 
  -1   0   7    13059.44    12393.12   1049.48 o 
   1   0   7       58.17       37.90     11.01 o 
  -4   1   7     6537.40     7359.55    783.12 o 
  -3   1   7     1689.72     2106.32    284.30 o 
  -2   1   7     1877.68     1654.67    308.00 o 
  -1   1   7      645.92      582.49     54.20 o 
   0   1   7     5678.79     5469.80    248.82 o 
   1   1   7      541.90      544.15     61.98 o 
   2   1   7     3165.58     3129.75    161.06 o 
  -4   2   7        2.66       31.94     15.16 o 
  -3   2   7     1192.46     1262.48    204.76 o 
  -2   2   7     3089.19     2536.39    422.51 o 
  -1   2   7     4299.35     3928.34    244.71 o 
   0   2   7     5422.89     5465.39    225.70 o 
   1   2   7        3.59       18.19      9.53 o 
   2   2   7     2772.21     2828.73    190.26 o 
  -4   3   7     1175.22     1403.63    158.00 o 
  -3   3   7     5925.63     6732.77    700.51 o 
  -2   3   7      393.13      283.85     50.94 o 
  -1   3   7     2011.95     1864.80     99.59 o 
   0   3   7      723.56      606.56     45.06 o 
   1   3   7     6036.36     6476.18    311.66 o 
   2   3   7      687.95      666.17     59.01 o 
  -4   4   7      917.56     1049.14    136.30 o 
  -3   4   7       55.21       47.29     13.78 o 
  -2   4   7     9381.01     9203.97    618.39 o 
  -1   4   7        9.19       28.80      6.89 o 
   0   4   7     2590.01     2443.22    162.65 o 
   1   4   7        3.25       27.50      8.69 o 
  -4   5   7     1671.21     1914.89    204.02 o 
  -3   5   7     3173.97     3374.57    259.25 o 
  -2   5   7      530.00      382.19     78.67 o 
  -1   5   7        3.04       12.81      6.61 o 
   0   5   7     1588.74     1513.59    105.66 o 
   1   5   7    10715.44    11425.86    588.51 o 
  -4   6   7      633.01      701.88    105.77 o 
  -3   6   7      470.40      349.14     60.05 o 
  -2   6   7     4587.87     4466.76    262.26 o 
  -1   6   7     5084.08     4908.42    309.87 o 
   0   6   7      308.07      261.80     30.28 o 
   1   6   7        2.75       17.37     14.29 o 
  -3   7   7      612.42      446.95     73.29 o 
  -2   7   7     1815.04     1552.60     96.08 o 
  -1   7   7       51.77       36.30     10.20 o 
   0   7   7     4192.64     4117.60    234.32 o 
   1   7   7      143.95      163.65     27.69 o 
  -3   8   7     1801.08     1473.17    152.16 o 
  -2   8   7      589.40      540.62     58.36 o 
  -1   8   7     7880.52     7767.23    441.04 o 
   0   8   7       38.47       46.04     14.14 o 
  -2   9   7     1204.67     1052.77     89.82 o 
  -1   9   7        0.86       18.36      9.09 o 
   0   9   7     2362.50     2281.00    202.12 o 
  -1  10   7     2688.70     2430.40    179.56 o 
  -2   0   8     6206.29     7229.37    716.87 o 
   0   0   8     5525.38     4755.20    411.34 o 
  -3   1   8     4850.62     5652.09    403.62 o 
  -2   1   8     1913.79     2015.29    241.64 o 
  -1   1   8      151.70      147.14     28.71 o 
   0   1   8      394.40      320.22     35.64 o 
  -3   2   8      285.87      293.24     56.63 o 
  -2   2   8     2263.38     2459.62    232.28 o 
  -1   2   8     2835.31     2371.23    202.64 o 
   0   2   8     2577.20     2333.11    138.59 o 
  -3   3   8     1888.83     1810.81    292.65 o 
  -2   3   8     6000.38     6228.51    506.30 o 
  -1   3   8       61.31       40.51     24.68 o 
   0   3   8     1365.62     1085.15     84.68 o 
  -3   4   8        8.17       24.27     15.31 o 
  -2   4   8      291.50      187.92     63.47 o 
  -1   4   8     7656.23     7604.53    373.84 o 
   0   4   8       58.24       36.58     10.65 o 
  -3   5   8     1445.97     1221.72    201.25 o 
  -2   5   8     3002.99     2327.74    324.01 o 
  -1   5   8       72.78       47.70     14.74 o 
   0   5   8      518.81      363.55     42.59 o 
  -2   6   8     1185.84      861.02     92.74 o 
  -1   6   8     3689.95     3252.25    257.95 o 
  -2   7   8        7.48       47.48     15.44 o 
  -1   7   8       53.56       36.57     16.92 o 
                                                 
